# Supplementary material for: Exocyst components promote an incompatible interaction between Glycine max (soybean) and Heterodera glycines (the soybean cyst nematode)
Source: Sci Rep. 2020 Sep 14;10:15003. doi: 10.1038/s41598-020-72126-z (PMC7490361; doi:10.1038/s41598-020-72126-z)
Supplement: Supplementary file 1 — Supplementary Table 1. [file 41598_2020_72126_MOESM1_ESM.xlsx]

## Sheet: FINAL
Exocyst components function to promote an incompatible interaction between Glycine max (soybean) and Heterodera glycines (the soybean cyst nematode)
Keshav Sharma1,ᵻ, Prakash Niraula1Ф, Hallie Troell1, Mandeep Adhikari1, Hamdan Ali Alshehri2, Nadim W Alkharouf3, Kathy S. Lawrence4, Vincent P. Klink1,5,6*
Department of Biological Sciences, Mississippi State University, Mississippi State, MS 39762, USA
Department of Mathematics and Computer Science, Texas Women’s University, Denton, TX 76204, USA
Department of Computer and Information Sciences, Towson University, Towson, MD 21252, USA
Department of Entomology and Plant Pathology, Auburn University, 209 Life Science Building, Auburn, AL 36849, USA
Department of Biochemistry, Molecular Biology, Entomology and Plant Pathology, Mississippi State University, Mississippi State, MS 39762, USA
Center for Computational Sciences High Performance Computing Collaboratory, Mississippi State University, Mississippi State, MS 39762, USA
Supplemental Table 1. PCR and qRT-PCR primers.
GENE	ACCESSION	PRIMER TYPE	FORWARD	REVERSE	PROBE
EXOC1-1	Glyma.04G034700	OE	CACCGTTAGATCGATTTGAGATCAGATAGAAG	GGAAAGAAGGCATGTGTATAAACCT
		RNAi	CACCGTTAGATCGATTTGAGATCAGATAGAAG	ACCAAACAGGAGGCGATTT
		qPCR	CGAAGCACAAGGTCGTTCTC	GAACTTTGGCTTTGGTGCAG	GCACTTGGGGAAAAACTGCTAAGCTTGG
EXOC2-1	Glyma.10G217200	OE	CACCCCTCAGATCTAAAATCACACCCA	GCAAAGAATGCAAATTTTCATTAAC
		RNAi	CACCCCTCAGATCTAAAATCACACCCA	TGAAGCCACAAATTTTTGAGG
		qPCR	ATGTCAACTACGGCGGCAA	TTCGGAATCGTCGTCGTCG	GGCAAACTACGTCCAGCCGCTGAAGA
EXOC3-5	Glyma.03G026900	OE	CACAATGATGGCTGAGGATCT	GTAGGGTATGAGAATGACGACTTCA
		RNAi	CACAATGATGGCTGAGGATCT	CAATTTCTTTGTCATCGCTCAA
		qPCR	CCTAAACACAACCTTGAAGGATGTA	AGTTAACCTCTCGTAAGTGTTGACA	CAGCAGAGGCTCGGGATTCTTTGAGC
EXCO4-1	Glyma.10G207900	OE	CACCCGTTTTCGATTCGTTCTTCCC	CAGAAATCTAATTGATGCAAGCACC
		RNAi	CACCCGTTTTCGATTCGTTCTTCCC	AGCGGCAGCATCACGG
		qPCR	ATACCAACCACCACTGCTGT	CACAGATGCTGGCCTATACGAT	CCTCTGTCTCGAAGAACAAGATCACTCAAAGG
EXOC5-2	Glyma.16G014200	OE	CACCGATTCCTTCCGTGATGAGAGAG	TGGCTGTGGTAGTGGTGATACTAG
		RNAi	CACCGATTCCTTCCGTGATGAGAGAG	CTCAGCAAGTGTCTTCCGATG
		qPCR	ATAACAAGCCCTCTAAAGCCG	CGTCGGAAGAAGCTCGTTG	TCTCGACGTCGACGATTTCAAGGGAGAC
EXOC6-1	Glyma.02G160300	OE	CCCTAAGCTACTTTTCATGCTTC	ATACATCAATTATACCCTACTTCCCA
		RNAi	CCCTAAGCTACTTTTCATGCTTC	AGCTCCAACACCTGTTATACAGTTCT
		qPCR	GGTGTTATGGAGAACAGTGATGG	CATATATCAGCTGGTGAAGCAGC	GATGTTGGTCCTCTTGTCAGGCTTGCC
EXOC6-6	Glyma.14G001400	OE	CACCATGTGGGAGAAGGGAAGTACT	GGAAGACAGTGATAGCCTGGC
		RNAi	CACCATGTGGGAGAAGGGAAGTACT	AGGTGGTGGTGGAGGGTCT
		qPCR	GTGGGAGAAGGGAGTACTGA	GCAAATGGCGGAGGAGAG	ACGACGATGCTCTCCTCCAAACCC
EXOC8-4	Glyma07g34880	OE	CACCGAGGTGAACAGAGTGAGAAAAAGG	GCAAGGGCAAATTTTAAATAATGTAG
		RNAi	CACCGAGGTGAACAGAGTGAGAAAAAGG	GCCAAAAGTACATCAATGGTTTC
		qPCR	TGATGTTTCTGAAATTCAGCAAGAAC	TCTAATGCTTCTAATGTTTCTTCAAACTT	CCTTGAGCCCTTACCAAATGAGAGAAATGACA
EXOC7-A1-3	Glyma.20G194100	OE	CACCTGGTTCTCTGAGAAGATTGAGCTTC	TTTCAGCCACCAAATACAACCTC
		RNAi	CACCTGGTTCTCTGAGAAGATTGAGCTTC	CCGCACCTTCGAAGTCCT
		qPCR	TGGGCAGATTCTTCAGTGC	GAATGCCTTAAACCTGTCTTTCAC	GTGGTGACAGTGGAACTGGAAGCAGTAG
EXOC7-B1-2	Glyma.02G232100	OE	CACCTATGGTCTCTGCTCTCTGCCTT	AGAACAACTAGTAGCAAGCTTCAACTTC
		RNAi	CACCTATGGTCTCTGCTCTCTGCCTT	GCATCTGCGCCTTTCTCA
		qPCR	CTACTGGAACGGCGAGTCA	ATGACGATATCGAAGCCGGT	AAGAGGAAGCGAGAAACGGAGGAGGAG
EXOC7-D1-1	Glyma.07G041100	OE	CACCATGGAGAGCCTCCCGCTT	TCATTCAGCTCTCCTTCTCAAGTG
		RNAi	CACCATGGAGAGCCTCCCGCTT	GAGCGCTGGATTTCGTCG
		qPCR	CCGTCTCCTCCGACAAAGTTA	GGAGGGGTCGAAGGGGTTGGT	GCCCGCTTAGAAGACGAGTTCCGC
EXOC7-D1-2	Glyma.16G009800	OE	CACCATGTCCCACTCCCACAGGG	TCCCATTGAATCCATCATTCAGA
		RNAi	CACCATGTCCCACTCCCACAGGG	GGACCGTTGGATTTCGTCC
		qPCR	ATGTCCCACTCCCACAGG	GCGGGAGGCTCTCCATTATT	GCACATACGCAACGCAATTTTACCCAACAAAAC
EXOC7-E1-1	Glyma.08G245400	OE	CACCGTTGATTATTGTTTGTTGAAGTTTGG	GAGAACAGCATTATTCTTGCCC
		RNAi	CACCGTTGATTATTGTTTGTTGAAGTTTGG	ACCACCGCCATCACACAATTAT
		qPCR	GTAAGGCATATTGTGAAGGCACT	TCATCCTTCCCTTGCCCTT	CTCCATGTCCGTACCTAGTGAGAAGGAGG
EXOC7-F1-1	Glyma.05G047800	OE	CACCTTGCTTTCACACCAATCTCAGAC	CCAAGTAGAAATACACATGACACAGG
		RNAi	CACCTTGCTTTCACACCAATCTCAGAC	AGAGAGGCATCAGCGAGAATC
		qPCR	AGAAGACCTCGACCGCTT	TATGATCTCGTCGACGGCA	TCTCTCCGGCGAGCCTTCGC
EXOC7-G1-4	Glyma.17G197600	OE	CACCCACCACACCGATTTGGAATC	ACAGTAGCCATCCATCTGATGAG
		RNAi	CACCCACCACACCGATTTGGAATC	ATTGTCTCCCAGGAACCTCAGA
		qPCR	AGTTGAAGAATCTTCGCGAGTC	GGCACACTATTCTCACTCAACAG	GGAGCTTGATGGAGGGTTGCTGGATG
EXOC7-E2-1	Glyma.04G162400	OE	CACCATGGAGGAACATAAATCTGTTATCTCC	TCACTTTCTGTGCTGAGGATAGTGC
		RNAi	CACCATGGAGGAACATAAATCTGTTATCTCC	CCACTCCAGTTTTAGCACATCCTC
		qPCR	GCAAACCCTTCCAACGAGTC	AGCAACCTGCAGAATTTCGT	TGCTCTCCGAACAAGTTCCTTCTGCT
EXOC7-H4-1	Glyma.03G174300	OE	CACCATGAGAAAGTTGTGTTTTAACC	TTAACTCCAACGCCGGAGAGGGGACG
		RNAi	CACCATGAGAAAGTTGTGTTTTAACC	GCGATTAATTTCAGATCCGCCATGGC
		qPCR	CACGCAGTTCTCCTTCTTCG	CGGAAGAGTCTGGGTTCCAT	AGCCCAACGCTTCCGAGGCT
EXO70-H7-1	Glyma.11G144600	OE	CACCTCGGCTTCCCATCGCTCTAATCG	TCACCGTCGATTAGAGCGATGGGAA
		RNAi	CACCTCGGCTTCCCATCGCTCTAATCG	GATTTCGTCGTCGTAATCGGAGACGC
		qPCR	TCTTCACATCAACGCCCAC	GCTGAAAAGTTGCGTTGTTGT	CCGTCAACGCACTTTCTCAGACTCGT
RPS21	Glyma.15G147700	qPCR	ATGCAGAACGAGGAAGGACAG	GAAGCATGGTCCTTAGCG	CCTAGGAAGTGCTCCGCCACAAAC
cupin	Glyma.20G148300	PCR	CCATGCTGACGCTGATTACCTC	CTACCAGGCTTGTTAACGGGTATGG
