# Supplementary material for: Exocyst components promote an incompatible interaction between Glycine max (soybean) and Heterodera glycines (the soybean cyst nematode)
Source: Sci Rep. 2020 Sep 14;10:15003. doi: 10.1038/s41598-020-72126-z (PMC7490361; doi:10.1038/s41598-020-72126-z)
Supplement: Supplementary file 2 — Supplementary Table 2. [file 41598_2020_72126_MOESM2_ESM.xlsx]

## Sheet: Sheet1
Exocyst components function to promote an incompatible interaction between Glycine max (soybean) and Heterodera glycines (the soybean cyst nematode)
Keshav Sharma1,ᵻ, Prakash Niraula1Ф, Hallie Troell1, Mandeep Adhikari1, Hamdan Ali Alshehri2, Nadim W Alkharouf3, Kathy S. Lawrence4, Vincent P. Klink1,5,6*
Department of Biological Sciences, Mississippi State University, Mississippi State, MS 39762, USA
Department of Mathematics and Computer Science, Texas Women’s University, Denton, TX 76204, USA
Department of Computer and Information Sciences, Towson University, Towson, MD 21252, USA
Department of Entomology and Plant Pathology, Auburn University, 209 Life Science Building, Auburn, AL, 36849 USA
Department of Biochemistry, Molecular Biology, Entomology and Plant Pathology, Mississippi State University, Mississippi State, MS 39762, USA
Center for Computational Sciences High Performance Computing Collaboratory, Mississippi State University, Mississippi State, MS 39762, USA
Supplemental Table 2. The 61 exocyst genes found in the genome of G. max.
EXOC name	G. max acc. 1**	G. max acc. 2***	A. thaliana acc.	A. thaliana gene	Percent ID	Affymetrix
EXOC1-1*	Glyma04g03710	Glyma.04G034700	NP_175186.2	Sec3A	0.8045	Gma.6597.1.S1_at
EXOC1-2	Glyma09g18813	Glyma.09G114700	NP_175186.2	Sec3A	0.7166	no probe
EXOC1-3	Glyma09g18840	Glyma.09G114500	NP_175186.2	Sec3A	0.8481	GmaAffx.1023.1.S1_at
EXOC1-4	Glyma17g36540	Glyma.17G246600	NP_175186.2	Sec3A	0.8514	no probe
EXOC1-5	no accession	Glyma.14G078400	NP_175186.2	Sec3A	0.8756	no probe
EXOC2-1*	Glyma10g36120	Glyma.10G217200	OAP18910.1	Sec5A	0.6273	GmaAffx.2818.1.S1_at
EXOC2-2	Glyma20g31490	Glyma.20G174900	OAP18910.1	Sec5A	0.6309	no probe
EXOC3-1	Glyma01g33866	Glyma.01G140600	NP_565026.1	Sec6	0.8877	no probe
EXOC3-2	Glyma03g03015	Glyma.03G026100	OAP19769.1	Sec6	0.8818	no probe
EXOC3-3	Glyma03g03050	Glyma.03G026300	OAP19769.1	Sec6	0.8009	no probe
EXOC3-4	Glyma03g03063	Glyma.03G026400	AAL87122.1	Sec6	0.8672	no probe
EXOC3-5*	Glyma03g03120	Glyma.03G026900	NP_565026.1	Sec6	0.8915	GmaAffx.76206.2.S1_at
EXCO4-1*	Glyma10g35190	Glyma.10G207900	NP_566372.1	Sec8	0.7399	GmaAffx.82992.1.S1_at
EXCO4-2	Glyma20g32370	Glyma.20G182800	NP_566372.1	Sec8	0.7404	no probe
EXOC5-1	Glyma07g05160	Glyma.07G046100	NP_001031871.1	Sec10	0.8127	no probe
EXOC5-2*	Glyma16g01660	Glyma.16G014200	NP_001031872.1	Sec10	0.8035	GmaAffx.19843.1.S1_at
EXOC6-1*	Glyma02g19110	Glyma.02G160300	NP_191223.2	Sec15A	0.6895	GmaAffx.60749.1.A1_at
EXOC6-2	Glyma03g22300	Glyma.03G089100	NP_191223.2	Sec15A	0.7022	no probe
EXOC6-3	Glyma10g13870	Glyma.10G112400	NP_191223.2	Sec15A	0.6857	GmaAffx.83570.1.S1_at
EXOC6-4	Glyma16g09730	Glyma.16G084100	NP_191223.2	Sec15A	0.7123	no probe
EXOC6-5	Glyma03g37331	Glyma.03G215200	OAO99728.1	Sec15B	0.7475	no probe
EXOC6-6*	Glyma14g00390	Glyma.14G001400	OAO99728.1	Sec15B	0.755	Gma.3621.2.S1_a_at
EXOC8-1	Glyma01g04650	Glyma.01G039700	NP_563869.1	Vps51/67	0.6406	no probe
EXOC8-2	Glyma02g02910	Glyma.02G025100	NP_563869.1	Vps51/67	0.6419	no probe
EXOC8-3	Glyma07g00570	Glyma.07G003600	OAO92159.1	EXO84B	0.753	GmaAffx.68128.1.S1_at
EXOC8-4*	Glyma07g34880	Glyma.07G222800	NP_563863.1	LOW protein (EXO84C)	0.6096	GmaAffx.81372.1.S1_at
EXOC8-5	Glyma08g23840	Glyma.08G223000	OAO92159.1	EXO84B	0.7484	Gma.7614.2.S1_a_at
EXOC8-6	Glyma10g04516	Glyma.10G039400	NP_563869.1	Vps51/67	0.2569	no probe
EXOC8-7	Glyma13g18766	Glyma.13G125800	NP_563869.1	Vps51/67	0.2566	no probe
EXOC8-8	Glyma20g02670	Glyma.20G021700	NP_563863.1	LOW protein (EXO84C)	0.6169	GmaAffx.51707.1.S1_at
EXOC7-A1-1	Glyma10g23810	Glyma.U032300	NP_195974.2	EXO70-A1	0.7351	GmaAffx.47243.1.S1_at
EXOC7-A1-2	Glyma10g34000	Glyma.10G196100	NP_195974.2	EXO70-A1	0.7946	no probe
EXOC7-A1-3*	Glyma20g33590	Glyma.20G194100	NP_195974.2	EXO70-A1	0.7928	Gma.16874.1.A1_at
EXOC7-A2-1	Glyma13g05044	Glyma.13G065700	NP_200047.3	EXO70-A2	0.7787	no probe
EXOC7-B1-1	Glyma02g39780	Glyma.02G232000	NP_200651.1	EXO70-B1	0.4302	GmaAffx.81173.1.S1_at
EXOC7-B1-2*	Glyma02g39790	Glyma.02G232100	NP_200651.1	EXO70-B1	0.685	Gma.9061.1.S1_at
EXOC7-B1-3	Glyma14g37840	Glyma.14G199200	NP_200651.1	EXO70-B1	0.6901	GmaAffx.62927.1.S1_at
EXOC7-C1-1	Glyma10g44570	Glyma.10G298300	NP_196819.1	EXO70-C1	0.4787	no probe
EXOC7-C2-1	Glyma02g07220	Glyma.02G065100	NP_196903.1	EXO70-C2	0.4898	no probe
EXOC7-C2-2	Glyma16g05710	Glyma.16G052600	NP_196903.1	EXO70-C2	0.4894	no probe
EXOC7-C2-3	Glyma19g26830	Glyma.19G096900	NP_196903.1	EXO70-C2	0.4526	no probe
EXOC7-D1-1*	Glyma07g04600	Glyma.07G041100	OAP14036.1	EXO70-D1	0.6804	GmaAffx.63420.1.S1_at
EXOC7-D1-2*	Glyma16g01190	Glyma.16G009800	OAP14036.1	EXO70-D1	0.6767	GmaAffx.8836.1.S1_at
EXOC7-E1-1*	Glyma08g26920	Glyma.08G245400	NP_189586.1	EXO70-E1	0.4912	GmaAffx.1096.1.S1_at
EXOC7-E1-2	Glyma18g50160	Glyma.18G266600	NP_189586.1	EXO70-E1	0.4876	no probe
EXOC7-E2-1	Glyma04g32420	Glyma.04G162400	OAO92478.1	EXO70-E2	0.4372	GmaAffx.85281.1.S1_at
EXOC7-E2-2	Glyma06g22160	Glyma.06G203900	OAO92478.1	EXO70-E2	0.4261	no probe
EXOC7-F1-1*	Glyma05g03310	Glyma.05G047800	NP_199849.2	EXO70-F1	0.5897	Gma.1935.1.S1_at
EXOC7-F1-2	Glyma17g13900	Glyma.17G129700	NP_199849.2	EXO70-F1	0.5938	GmaAffx.80596.1.S1_at
EXOC7-G1-1	Glyma07g00603	Glyma.07G004000	NP_194882.2	EXO70-G1	0.4956	no probe
EXOC7-G1-2	Glyma08g23790	Glyma.08G222500	NP_194882.2	EXO70-G1	0.5015	no probe
EXOC7-G1-3	Glyma14g17690	Glyma.14G135100	NP_194882.2	EXO70-G1	0.7286	no probe
EXOC7-G1-4*	Glyma17g29210	Glyma.17G197600	NP_194882.2	EXO70-G1	0.7386	GmaAffx.81535.1.S1_at
EXOC7-H4-1*	Glyma03g33160	Glyma.03G174300	OAP05008.1	EXO70-H4	0.5565	GmaAffx.85721.1.S1_at
EXOC7-H4-2	Glyma10g05280	Glyma.10G046000	OAP05008.1	EXO70-H4	0.5314	no probe
EXOC7-H4-3	Glyma19g35880	Glyma.19G175200	OAP05008.1	EXO70-H4	0.5647	no probe
EXOC7-H7-1*	Glyma11g15420	Glyma.11G144600	NP_200781.1	EXO70-H7	0.4892	GmaAffx.48077.1.A1_at
EXOC7-H7-2	Glyma12g08020	Glyma.12G075200	NP_001032105.1	EXO70-H7	0.5	no probe
EXOC7-H7-3	Glyma13g40680	Glyma.13G331700	NP_200781.1	EXO70-H7	0.4485	no probe
EXOC7-H7-4	Glyma13g40690	Glyma.13G331800	NP_001032105.1	EXO70-H7	0.4837	no probe
EXOC7-H7-5	Glyma15g04750	Glyma.15G042400	NP_001032105.1	EXO70-H7	0.4732	no probe
Footnotes:
EXOC name, exocyst name
* genes analyzed in the present study
**G. max Acc. 1, G. max Accession 1 based off of an earlier annotation (Wm82.a1.v1.1).
***G. max. G. max Acc. 2, G. max Accession 2 based off of the latest annotation (Wm82.a2.v1).
A. thaliana acc., A. thaliana accession.
A. thaliana gene, the A. thaliana gene that correlates to its accession
Percent ID, percent identity between G. max and A. thaliana determined with a BLAST search performed in NCBI under the default settings
Affymetrix, Affymetrix probe set identifier that correlates to the G. max Acc. 1 from which the probe sets were designed.
Protein BLAST searches used the default parameters found at Phytozome (Goodstein et al. 2012).
