# Supplementary material for: Exocyst components promote an incompatible interaction between Glycine max (soybean) and Heterodera glycines (the soybean cyst nematode)
Source: Sci Rep. 2020 Sep 14;10:15003. doi: 10.1038/s41598-020-72126-z (PMC7490361; doi:10.1038/s41598-020-72126-z)
Supplement: Supplementary file 3 — Supplementary Table 3. [file 41598_2020_72126_MOESM3_ESM.xlsx]

## Sheet: Sheet1
Exocyst components function to promote an incompatible interaction between Glycine max (soybean) and Heterodera glycines (the soybean cyst nematode)
Keshav Sharma1,ᵻ, Prakash Niraula1Ф, Hallie Troell1, Mandeep Adhikari1, Hamdan Ali Alshehri2, Nadim W Alkharouf3, Kathy S. Lawrence4, Vincent P. Klink1,5,6*
Department of Biological Sciences, Mississippi State University, Mississippi State, MS 39762, USA
Department of Mathematics and Computer Science, Texas Women’s University, Denton, TX 76204, USA
Department of Computer and Information Sciences, Towson University, Towson, MD 21252, USA
Department of Entomology and Plant Pathology, Auburn University, 209 Life Science Building, Auburn, AL 36849, USA
Department of Biochemistry, Molecular Biology, Entomology and Plant Pathology, Mississippi State University, Mississippi State, MS 39762, USA
Center for Computational Sciences High Performance Computing Collaboratory, Mississippi State University, Mississippi State, MS 39762, USA
Supplemental Table 3. Expression of the exocyst genes that met the set criteria in DCM analyses.
			DCM analysis			MAPK RNA-seq analysis
EXOC name	G. max acc. 1	G. max acc. 2	0	3	6	2-OE	2-R	3-1-OE	3-1-R	3-2-OE	3-2-R	4-1-OE	4-1-R	5-3-OE	5-3-R	6-2-OE	6-2-R	13-1-OE	13-1-R	16-4-OE	16-4-R	20-2-OE	20-2-R
EXOC1-1*	Glyma04g03710	Glyma.04G034700	NM	NM	M	NDE	NDE	NDE	NDE	NDE	3.14529	NDE	NDE	NDE	NDE	NDE	NDE	NDE	NDE	NDE	1.18042	NDE	NDE
EXOC1-2	Glyma09g18813	Glyma.09G114700	n/a	n/a	n/a	-1.72435	NDE	NDE	NDE	NDE	NDE	NDE	NDE	NDE	2.62977	NDE	NDE	NDE	1.51491	NDE	NDE	NDE	1.6301
EXOC1-3	Glyma09g18840	Glyma.09G114500	n/a	n/a	n/a	-0.269452	NDE	NDE	NDE	NDE	NDE	NDE	NDE	NDE	NDE	NDE	NDE	NDE	NDE	NDE	NDE	NDE	NDE
EXOC1-4	Glyma17g36540	Glyma.17G246600	n/a	n/a	n/a	-0.293075	-0.313239	NDE	NDE	NDE	NDE	NDE	NDE	NDE	NDE	NDE	NDE	NDE	NDE	NDE	NDE	NDE	NDE
EXOC1-5**	no accession	Glyma.14G078400	n/a	n/a	n/a	NDE	NDE	NDE	NDE	NDE	NDE	NDE	NDE	NDE	NDE	NDE	NDE	NDE	NDE	NDE	NDE	NDE	NDE
EXOC2-1*	Glyma10g36120	Glyma.10G217200	M	M	M	-0.630309	NDE	NDE	NDE	NDE	NDE	NDE	NDE	NDE	NDE	NDE	NDE	NDE	NDE	NDE	NDE	NDE	NDE
EXOC2-2	Glyma20g31490	Glyma.20G174900	n/a	n/a	n/a	-0.434748	-0.251683	NDE	NDE	NDE	NDE	NDE	NDE	NDE	NDE	NDE	NDE	NDE	NDE	NDE	NDE	NDE	NDE
EXOC3-1	Glyma01g33866	Glyma.01G140600	n/a	n/a	n/a	-0.435138	NDE	NDE	NDE	NDE	NDE	NDE	NDE	NDE	NDE	NDE	NDE	NDE	NDE	NDE	NDE	NDE	NDE
EXOC3-2	Glyma03g03015	Glyma.03G026100	n/a	n/a	n/a	NDE	NDE	NDE	NDE	NDE	NDE	NDE	NDE	NDE	NDE	NDE	NDE	NDE	NDE	NDE	NDE	NDE	NDE
EXOC3-3	Glyma03g03050	Glyma.03G026300	n/a	n/a	n/a	NDE	NDE	NDE	NDE	NDE	NDE	NDE	NDE	NDE	NDE	NDE	NDE	NDE	NDE	NDE	NDE	NDE	NDE
EXOC3-4	Glyma03g03063	Glyma.03G026400	n/a	n/a	n/a	1.37894	NDE	NDE	NDE	1.68252	NDE	1.5552	NDE	1.56759	NDE	1.96284	NDE	NDE	NDE	NDE	NDE	NDE	NDE
EXOC3-5*	Glyma03g03120	Glyma.03G026900	NM	NM	M	NDE	-0.323997	NDE	NDE	NDE	NDE	NDE	NDE	NDE	NDE	NDE	NDE	NDE	NDE	NDE	NDE	NDE	NDE
EXCO4-1*	Glyma10g35190	Glyma.10G207900	NM	NM	M	NDE	NDE	NDE	NDE	NDE	NDE	NDE	NDE	NDE	NDE	NDE	NDE	NDE	NDE	NDE	NDE	NDE	NDE
EXCO4-2	Glyma20g32370	Glyma.20G182800	n/a	n/a	n/a	-0.302103	-0.616822	NDE	NDE	NDE	NDE	NDE	NDE	NDE	NDE	NDE	NDE	NDE	NDE	NDE	NDE	NDE	NDE
EXOC5-1	Glyma07g05160	Glyma.07G046100	n/a	n/a	n/a	-0.359025	-0.334532	NDE	NDE	NDE	NDE	NDE	NDE	NDE	NDE	NDE	NDE	NDE	NDE	NDE	NDE	NDE	NDE
EXOC5-2*	Glyma16g01660	Glyma.16G014200	NM	M	M	-0.828853	-0.298584	NDE	NDE	NDE	NDE	NDE	NDE	NDE	NDE	NDE	NDE	NDE	NDE	NDE	NDE	NDE	NDE
EXOC6-1*	Glyma02g19110	Glyma.02G160300	NM	NM	M	NDE	-0.978705	NDE	NDE	NDE	NDE	NDE	NDE	NDE	NDE	NDE	NDE	NDE	NDE	NDE	NDE	NDE	NDE
EXOC6-2	Glyma03g22300	Glyma.03G089100	n/a	n/a	n/a	NDE	NDE	NDE	NDE	NDE	NDE	NDE	NDE	NDE	NDE	NDE	NDE	NDE	NDE	NDE	NDE	NDE	NDE
EXOC6-3	Glyma10g13870	Glyma.10G112400	NM	NM	NM	NDE	-0.628331	NDE	NDE	NDE	NDE	NDE	NDE	NDE	NDE	NDE	NDE	NDE	NDE	NDE	NDE	NDE	NDE
EXOC6-4	Glyma16g09730	Glyma.16G084100	n/a	n/a	n/a	NDE	NDE	NDE	NDE	NDE	NDE	NDE	NDE	NDE	NDE	NDE	NDE	NDE	NDE	NDE	NDE	NDE	NDE
EXOC6-5	Glyma03g37331	Glyma.03G215200	n/a	n/a	n/a	-0.459668	NDE	NDE	NDE	NDE	NDE	NDE	NDE	NDE	NDE	NDE	NDE	NDE	NDE	NDE	NDE	NDE	NDE
EXOC6-6*	Glyma14g00390	Glyma.14G001400	NM	NM	M	-0.728064	NDE	NDE	NDE	NDE	NDE	NDE	NDE	NDE	NDE	NDE	NDE	NDE	NDE	NDE	NDE	NDE	NDE
EXOC8-1	Glyma01g04650	Glyma.01G039700	n/a	n/a	n/a	NDE	NDE	NDE	NDE	NDE	NDE	NDE	NDE	NDE	NDE	NDE	NDE	NDE	NDE	NDE	NDE	NDE	NDE
EXOC8-2	Glyma02g02910	Glyma.02G025100	n/a	n/a	n/a	NDE	NDE	NDE	NDE	NDE	NDE	NDE	NDE	NDE	NDE	NDE	NDE	NDE	NDE	NDE	NDE	NDE	NDE
EXOC8-3	Glyma07g00570	Glyma.07G003600	NM	NM	NM	-0.368553	0.230759	NDE	NDE	NDE	NDE	NDE	NDE	NDE	NDE	NDE	NDE	NDE	NDE	NDE	NDE	NDE	NDE
EXOC8-4*	Glyma07g34880	Glyma.07G222800	NM	M	M	-0.759682	NDE	NDE	NDE	NDE	NDE	NDE	NDE	NDE	NDE	NDE	NDE	NDE	NDE	NDE	NDE	NDE	NDE
EXOC8-5	Glyma08g23840	Glyma.08G223000	NM	NM	NM	-1.10219	NDE	NDE	NDE	NDE	1.19056	NDE	NDE	NDE	NDE	NDE	NDE	NDE	NDE	NDE	1.08618	NDE	NDE
EXOC8-6	Glyma10g04516	Glyma.10G039400	n/a	n/a	n/a	NDE	NDE	NDE	NDE	NDE	NDE	NDE	NDE	NDE	NDE	NDE	NDE	NDE	NDE	NDE	NDE	NDE	NDE
EXOC8-7	Glyma13g18766	Glyma.13G125800	n/a	n/a	n/a	-3.48731	NDE	NDE	NDE	NDE	NDE	NDE	NDE	NDE	NDE	NDE	NDE	NDE	NDE	NDE	NDE	NDE	NDE
EXOC8-8	Glyma20g02670	Glyma.20G021700	NM	NM	NM	NDE	NDE	NDE	NDE	1.05898	NDE	NDE	NDE	NDE	NDE	NDE	NDE	NDE	NDE	NDE	NDE	NDE	NDE
EXOC7-A1-1	Glyma10g23810	Glyma.U032300	NM	NM	NM	1.17012	NDE	NDE	NDE	NDE	NDE	NDE	NDE	1.00062	NDE	NDE	NDE	NDE	NDE	NDE	1.00838	NDE	NDE
EXOC7-A1-2	Glyma10g34000	Glyma.10G196100	n/a	n/a	n/a	-0.639454	0.362338	NDE	NDE	NDE	NDE	NDE	NDE	NDE	NDE	NDE	NDE	NDE	NDE	NDE	NDE	NDE	NDE
EXOC7-A1-3*	Glyma20g33590	Glyma.20G194100	M	M	M	-0.277214	NDE	NDE	NDE	NDE	NDE	NDE	NDE	NDE	NDE	NDE	NDE	NDE	NDE	NDE	NDE	NDE	NDE
EXOC7-A2-1	Glyma13g05044	Glyma.13G065700	n/a	n/a	n/a	NDE	NDE	NDE	NDE	NDE	NDE	NDE	NDE	NDE	NDE	NDE	NDE	NDE	NDE	NDE	NDE	NDE	NDE
EXOC7-B1-1	Glyma02g39780	Glyma.02G232000	NM	NM	NM	NDE	-1.88133	NDE	NDE	NDE	NDE	NDE	NDE	NDE	NDE	NDE	NDE	NDE	NDE	NDE	NDE	NDE	NDE
EXOC7-B1-2*	Glyma02g39790	Glyma.02G232100	NM	M	M	0.529603	-0.4983	NDE	NDE	NDE	NDE	NDE	NDE	NDE	NDE	NDE	NDE	NDE	NDE	NDE	NDE	NDE	NDE
EXOC7-B1-3	Glyma14g37840	Glyma.14G199200	NM	NM	NM	NDE	-1.10523	NDE	NDE	NDE	NDE	1.48738	NDE	NDE	NDE	NDE	NDE	NDE	NDE	1.08033	NDE	1.173	NDE
EXOC7-C1-1	Glyma10g44570	Glyma.10G298300	n/a	n/a	n/a	NDE	NDE	NDE	NDE	NDE	NDE	NDE	NDE	NDE	NDE	NDE	NDE	NDE	NDE	NDE	NDE	NDE	NDE
EXOC7-C2-1	Glyma02g07220	Glyma.02G065100	n/a	n/a	n/a	NDE	NDE	NDE	NDE	NDE	NDE	NDE	NDE	NDE	NDE	NDE	NDE	NDE	NDE	NDE	NDE	NDE	NDE
EXOC7-C2-2	Glyma16g05710	Glyma.16G052600	n/a	n/a	n/a	-2.15677	1.87764	NDE	NDE	NDE	2.35208	NDE	3.81208	NDE	NDE	NDE	NDE	NDE	NDE	NDE	3.48159	NDE	NDE
EXOC7-C2-3	Glyma19g26830	Glyma.19G096900	n/a	n/a	n/a	NDE	NDE	NDE	NDE	NDE	NDE	NDE	NDE	NDE	NDE	NDE	NDE	NDE	NDE	NDE	NDE	NDE	NDE
EXOC7-D1-1*	Glyma07g04600	Glyma.07G041100	M	M	M	0.168042	0.223143	NDE	NDE	4.45093	NDE	NDE	NDE	NDE	1.03209	NDE	NDE	NDE	1.12456	NDE	NDE	NDE	1.31612
EXOC7-D1-2*	Glyma16g01190	Glyma.16G009800	NM	NM	M	-0.235987	-0.192648	NDE	NDE	NDE	NDE	NDE	NDE	NDE	NDE	NDE	NDE	NDE	NDE	NDE	NDE	NDE	NDE
EXOC7-E1-1*	Glyma08g26920	Glyma.08G245400	NM	NM	M	0.989716	NDE	NDE	NDE	1.13253	NDE	NDE	NDE	1.21606	NDE	NDE	NDE	NDE	NDE	NDE	NDE	NDE	NDE
EXOC7-E1-2	Glyma18g50160	Glyma.18G266600	NM	NM	NM	-0.179579	NDE	NDE	NDE	NDE	NDE	NDE	NDE	NDE	NDE	NDE	NDE	NDE	NDE	NDE	NDE	NDE	NDE
EXOC7-E2-1	Glyma04g32420	Glyma.04G162400	NM	NM	NM	2.53277	NDE	3.35321	NDE	3.35988	NDE	3.02881	NDE	2.39115	NDE	3.08415	NDE	3.01873	NDE	1.74618	NDE	NDE	NDE
EXOC7-E2-2	Glyma06g22160	Glyma.06G203900	n/a	n/a	n/a	2.20385	-1.66503	1.49117	NDE	2.96465	NDE	2.99553	NDE	2.73063	NDE	1.58505	NDE	NDE	NDE	NDE	NDE	NDE	NDE
EXOC7-F1-1*	Glyma05g03310	Glyma.05G047800	M	M	M	-0.713667	NDE	NDE	NDE	NDE	NDE	NDE	NDE	NDE	NDE	NDE	NDE	NDE	NDE	NDE	NDE	NDE	NDE
EXOC7-F1-2	Glyma17g13900	Glyma.17G129700	NM	NM	NM	-0.980062	0.259515	NDE	NDE	NDE	NDE	NDE	NDE	NDE	1.27088	NDE	NDE	NDE	1.23251	NDE	NDE	NDE	1.31612
EXOC7-G1-1	Glyma07g00603	Glyma.07G004000	n/a	n/a	n/a	-2.02235	NDE	NDE	NDE	NDE	NDE	NDE	NDE	NDE	NDE	NDE	NDE	NDE	NDE	NDE	NDE	NDE	NDE
EXOC7-G1-2	Glyma08g23790	Glyma.08G222500	n/a	n/a	n/a	NDE	NDE	NDE	NDE	NDE	NDE	NDE	NDE	NDE	NDE	1.37788	NDE	NDE	NDE	NDE	NDE	NDE	NDE
EXOC7-G1-3	Glyma14g17690	Glyma.14G135100	n/a	n/a	n/a	-1.04227	0.466375	NDE	NDE	NDE	NDE	NDE	NDE	NDE	NDE	NDE	NDE	NDE	NDE	NDE	1.80459	NDE	1.27302
EXOC7-G1-4*	Glyma17g29210	Glyma.17G197600	NM	NM	M	-0.59469	NDE	NDE	NDE	NDE	1.0438	NDE	NDE	NDE	1.18271	NDE	NDE	NDE	1.75596	NDE	NDE	NDE	1.33092
EXOC7-H4-1	Glyma03g33160	Glyma.03G174300	NM	NM	NM	2.17835	1.49363	3.1773	1.42741	2.25471	NDE	2.16868	NDE	2.98416	NDE	3.58631	NDE	2.28279	NDE	1.50483	NDE	2.38605	NDE
EXOC7-H4-2	Glyma10g05280	Glyma.10G046000	n/a	n/a	n/a	0.398801	1.31502	3.23868	NDE	NDE	NDE	NDE	1.08006	NDE	1.23419	4.10245	1.21685	NDE	1.05612	NDE	NDE	NDE	NDE
EXOC7-H4-3	Glyma19g35880	Glyma.19G175200	n/a	n/a	n/a	2.44167	1.90786	6.24131	4.43602	2.03427	3.92265	NDE	5.59837	3.87826	NDE	5.3284	1.20188	3.43581	NDE	2.71289	2.32035	5.03503	1.49356
EXOC7-H7-1*	Glyma11g15420	Glyma.11G144600	NM	M	M	6.69508	0.977718	2.65516	1.82333	4.45093	NDE	5.02809	NDE	6.30752	NDE	3.64914	NDE	3.42968	NDE	3.59064	NDE	6.79186	NDE
EXOC7-H7-2	Glyma12g08020	Glyma.12G075200	n/a	n/a	n/a	1.97616	2.49446	1.54234	2.13805	1.2751	1.33692	NDE	1.09001	NDE	NDE	1.93024	2.07841	1.7306	NDE	1.6407	NDE	1.66536	NDE
EXOC7-H7-3	Glyma13g40680	Glyma.13G331700	n/a	n/a	n/a	NDE	NDE	NDE	NDE	NDE	NDE	NDE	NDE	NDE	NDE	NDE	NDE	NDE	NDE	NDE	NDE	NDE	NDE
EXOC7-H7-4	Glyma13g40690	Glyma.13G331800	n/a	n/a	n/a	-1.18775	2.78453	NDE	NDE	NDE	NDE	NDE	NDE	NDE	NDE	NDE	1.41007	NDE	1.41132	NDE	NDE	NDE	NDE
EXOC7-H7-5	Glyma15g04750	Glyma.15G042400	n/a	n/a	n/a	NDE	2.90821	1.53472	NDE	NDE	NDE	NDE	NDE	NDE	NDE	NDE	NDE	NDE	NDE	NDE	NDE	NDE	NDE
Footnotes:
EXOC name, exocyst gene name												gene expression not measured (NM) by DCM (p-value ≥ 0.05)
G. max Acc. 1, G. max Accession 1 based off of the initial Wm82.v1.1 annotation.												gene expression measured (M) by DCM (p-value < 0.05)
G. max Acc. 2, G. max Accession 2 based off of the later Wm82.a2.v1 annotation.												DCM analysis (p < 0.05), RNA seq gene expression induced (fold difference ≥ 1.5, p < 0.05)
*, gene analyzed in the present study												DCM analysis (p-value < 0.05), RNA seq gene expression suppressed (fold difference ≤ -1.5, p-value < 0.05)
**, gene not in initial Wm82.v1.1 annotation but in the Wm82.a2.v1 annotation												No Affymentrix probe set. RNA-seq gene expression only (fold difference ≥ 1.5, p-value < 0.05)
0 days postinfection (dpi), control time point prior to infection; 3, 3 dpi; 6, 6 dpi												No Affymentrix probe set. RNA seq gene expression only- suppressed (fold difference ≤ -1.5, p < 0.05)
DCM, detection call methodology: gene expression (M) if p-value < 0.05 (Materials and Methods section 2.1)												(no accession): the gene is in Acc 2 (Wm82.a2.v1) but not Acc 1 (Wm82.v1.1)
An MAPK-RNA seq value was significant if p < 0.05 (Materials and Methods section 2.2)												NM by DCM; expressed in MAPK-OE-all; studied here by EXOC transgenic analysis
MAPK RNA seq data were statistically significant at a fold change of ± 1.5, p-value < 0.05 (Materials and Methods section 2.2)												MAPK RNA-seq analysis-not differentially expressed (NDE) 1.5 > value < -1.5; p-value ≥ 0.05
DCM gene expression not applicable (n/a) because no Affymetrix probe set exists (Materials and Methods section 2.1)
